# Supplementary material for: From Algorithmic Performance to Clinical Translation: Translational Readiness of Imaging-Based Artificial Intelligence in Dentistry—A Systematic Review
Source: Healthcare (Basel). 2026 Jul 1;14(13):1952. doi: 10.3390/healthcare14131952 (PMC13361231; doi:10.3390/healthcare14131952)
Supplement: Supplementary file 1 [file healthcare-14-01952-s001.zip]

Archive with 2 entries (2 files):
- Supplementary Table S1 Search Strategies.pdf
- Supplementary Table S2 Excluded Studies.pdf
